# Supplementary material for: Characterization and Evolutionary Analysis of Non-Canonical Heat Shock Protein 70 Family Members in Metazoan
Source: Int J Mol Sci. 2025 Nov 24;26(23):11363. doi: 10.3390/ijms262311363 (PMC12692333; doi:10.3390/ijms262311363)
Supplement: Supplementary file 1 [file ijms-26-11363-s001.zip]

Archive with 3 entries (3 files):
- Table S2.xlsx
- Table S1.xlsx
- Table S3.xlsx
