# Supplementary material for: Characterization and Evolutionary Analysis of Non-Canonical Heat Shock Protein 70 Family Members in Metazoan
Source: Int J Mol Sci. 2025 Nov 24;26(23):11363. doi: 10.3390/ijms262311363 (PMC12692333; doi:10.3390/ijms262311363)
Supplement: Supplementary file 1 [file ijms-26-11363-s001.zip › Table S2.xlsx]

## Sheet: Sheet1
Protein name	Protein ID	Species	Common name
>XP_061167539.1 heat shock 70 kDa protein 12A-like [Saccostrea echinata]	XP_061167539.1	Saccostrea echinata	Spiny oyster
>XP_054766581.1 heat shock 70 kDa protein 12A-like isoform X1 [Lytechinus pictus]	XP_054766581.1	Lytechinus pictus	Painted sea urchin
>XP_063409522.1 heat shock 70 kDa protein 12A-like isoform X1 [Mytilus trossulus]	XP_063409522.1	Mytilus trossulus	Bay mussel
>XP_053376518.1 heat shock 70 kDa protein 12A-like [Mercenaria mercenaria]	XP_053376518.1	Mercenaria mercenaria	Hard clam
>XP_052773112.1 heat shock 70 kDa protein 12A-like [Mya arenaria]	XP_052773112.1	Mya arenaria	Soft-shell clam
>XP_060558270.1 heat shock 70 kDa protein 12A-like [Ruditapes philippinarum]	XP_060558270.1	Ruditapes philippinarum	Manila clam
>XP_050417684.1 heat shock 70 kDa protein 12A [Patella vulgata]	XP_050417684.1	Patella vulgata	Common limpet
>XP_039251226.1 heat shock 70 kDa protein 12A-like [Styela clava]	XP_039251226.1	Styela clava	Club tunicate
>XP_041476535.1 heat shock 70 kDa protein 12A-like isoform X1 [Lytechinus variegatus]	XP_041476535.1	Lytechinus variegatus	Variegated sea urchin
>JAK49879.1 putative Heat shock 70 kDa protein 12B [Daphnia magna]	JAK49879.1	Daphnia magna	Common water flea
>GIY53472.1 heat shock 70 kDa protein 12A [Caerostris darwini]	GIY53472.1	Caerostris darwini	Darwin's bark spider
>RWS28321.1 heat shock 70 kDa protein 12A-like protein [Leptotrombidium deliense]	RWS28321.1	Leptotrombidium deliense	Chigger mite
>RWS05008.1 heat shock 70 kDa protein 12A-like protein [Dinothrombium tinctorium]	RWS05008.1	Dinothrombium tinctorium	Cochineal scale insect
>GFY69055.1 heat shock 70 kDa protein 12A [Trichonephila inaurata madagascariensis]	GFY69055.1	Trichonephila inaurata madagascariensis	Golden orb-weaver spider
>XP_048406959.1 heat shock 70 kDa protein 12A isoform X1 [Stegostoma tigrinum]	XP_048406959.1	Stegostoma tigrinum	Zebra shark
>XP_061141482.1 heat shock 70 kDa protein 12A isoform X1 [Syngnathus typhle]	XP_061141482.1	Syngnathus typhle	Broad-nosed pipefish
>XP_021414611.2 heat shock 70 kDa protein 12A isoform X1 [Oncorhynchus mykiss]	XP_021414611.2	Oncorhynchus mykiss	Rainbow trout
>XP_047198366.1 heat shock 70 kDa protein 12A isoform X1 [Hippoglossus stenolepis]	XP_047198366.1	Hippoglossus stenolepis	Pacific halibut
>XP_049457153.1 heat shock 70 kDa protein 12A isoform X1 [Epinephelus fuscoguttatus]	XP_049457153.1	Epinephelus fuscoguttatus	Brown-marbled grouper
>XP_032806443.1 heat shock 70 kDa protein 12A-like isoform X2 [Petromyzon marinus]	XP_032806443.1	Petromyzon marinus	Sea lamprey
>XP_060097537.1 heat shock 70 kDa protein 12A [Heteronotia binoei]	XP_060097537.1	Heteronotia binoei	Bynoe's gecko
>XP_003223545.2 heat shock 70 kDa protein 12A isoform X1 [Anolis carolinensis]	XP_003223545.2	Anolis carolinensis	Green anole
>XP_061491882.1 heat shock 70 kDa protein 12A isoform X1 [Rhineura floridana]	XP_061491882.1	Rhineura floridana	Florida worm lizard
>XP_062436420.1 heat shock 70 kDa protein 12A [Rhea pennata]	XP_062436420.1	Rhea pennata	Lesser rhea
>XP_061314637.1 heat shock 70 kDa protein 12A [Pezoporus flaviventris]	XP_061314637.1	Pezoporus flaviventris	Night parrot
>XP_027667970.1 heat shock 70 kDa protein 12A isoform X1 [Falco cherrug]	XP_027667970.1	Falco cherrug	Saker falcon
>XP_054688316.1 heat shock 70 kDa protein 12A [Grus americana]	XP_054688316.1	Grus americana	Whooping crane
>XP_025951978.1 heat shock 70 kDa protein 12A isoform X1 [Dromaius novaehollandiae]	XP_025951978.1	Dromaius novaehollandiae	Emu
>XP_008139259.2 heat shock 70 kDa protein 12B [Eptesicus fuscus]	XP_008139259.2	Eptesicus fuscus	Big brown bat
>XP_061047013.1 heat shock 70 kDa protein 12A [Eubalaena glacialis]	XP_061047013.1	Eubalaena glacialis	North Atlantic right whale
>XP_046508098.1 heat shock 70 kDa protein 12A isoform X1 [Equus quagga]	XP_046508098.1	Equus quagga	Plains zebra
>XP_044772100.1 heat shock 70 kDa protein 12A [Neomonachus schauinslandi]	XP_044772100.1	Neomonachus schauinslandi	Hawaiian monk seal
>XP_002756668.3 heat shock 70 kDa protein 12A isoform X1 [Callithrix jacchus]	XP_002756668.3	Callithrix jacchus	Common marmoset
>DAC74179.1 TPA_exp: heat shock protein A13 [Apostichopus japonicus]	DAC74179.1	Apostichopus japonicus	Japanese sea cucumber
>PFX26375.1 Heat shock 70 kDa protein 13 [Stylophora pistillata]	PFX26375.1	Stylophora pistillata	Cauliflower coral
>KXJ22228.1 Heat shock 70 kDa protein 13 [Exaiptasia diaphana]	KXJ22228.1	Exaiptasia diaphana	Glass anemone
>KAJ7351743.1 Heat shock 70 kDa protein 13 [Desmophyllum pertusum]	KAJ7351743.1	Desmophyllum pertusum	Lophelia coral
>KAH9498627.1 Heat shock 70 kDa protein 13 [Bulinus truncatus]	KAH9498627.1	Bulinus truncatus	Bladder snail
>AAI39563.1 Hspa13 protein [Danio rerio]	AAI39563.1	Danio rerio	Zebrafish
>XP_032816507.1 heat shock 70 kDa protein 13 [Petromyzon marinus]	XP_032816507.1	Petromyzon marinus	Sea lamprey
>XP_061404727.1 heat shock 70 kDa protein 13 [Lethenteron reissneri]	XP_061404727.1	Lethenteron reissneri	Far Eastern brook lamprey
>XP_020368281.1 heat shock 70 kDa protein 13 [Rhincodon typus]	XP_020368281.1	Rhincodon typus	Whale shark
>XP_055501222.1 heat shock 70 kDa protein 13 [Leucoraja erinacea]	XP_055501222.1	Leucoraja erinacea	Little skate
>XP_059824944.1 heat shock 70 kDa protein 13 [Hypanus sabinus]	XP_059824944.1	Hypanus sabinus	Atlantic stingray
>XP_043928089.1 heat shock 70 kDa protein 13 [Protopterus annectens]	XP_043928089.1	Protopterus annectens	West African lungfish
>XP_014351242.1 PREDICTED: heat shock 70 kDa protein 13 [Latimeria chalumnae]	XP_014351242.1	Latimeria chalumnae	West Indian coelacanth
>XP_063812413.1 heat shock 70 kDa protein 13 [Pseudophryne corroboree]	XP_063812413.1	Pseudophryne corroboree	Southern corroboree frog
>XP_053561994.1 heat shock 70 kDa protein 13 [Bombina bombina]	XP_053561994.1	Bombina bombina	European fire-bellied toad
>XP_056415357.1 heat shock 70 kDa protein 13 [Hyla sarda]	XP_056415357.1	Hyla sarda	Tyrrhenian tree frog
>XP_054441203.1 heat shock 70 kDa protein 13 [Pteronotus mesoamericanus]	XP_054441203.1	Pteronotus mesoamericanus	Mesoamerican mustached bat
>XP_056714401.1 heat shock 70 kDa protein 13 [Euleptes europaea]	XP_056714401.1	Euleptes europaea	European leaf-toed gecko
>XP_005294690.2 heat shock 70 kDa protein 13 [Chrysemys picta bellii]	XP_005294690.2	Chrysemys picta bellii	Western painted turtle
>XP_062982829.1 heat shock 70 kDa protein 13 [Elgaria multicarinata webbii]	XP_062982829.1	Elgaria multicarinata webbii	Southern alligator lizard
>XP_006277498.2 heat shock 70 kDa protein 13 [Alligator mississippiensis]	XP_006277498.2	Alligator mississippiensis	American alligator
>XP_034970695.2 heat shock 70 kDa protein 13 [Zootoca vivipara]	XP_034970695.2	Zootoca vivipara	Common lizard
>XP_034264024.1 heat shock 70 kDa protein 13 [Pantherophis guttatus]	XP_034264024.1	Pantherophis guttatus	Corn snake
>XP_062428985.1 heat shock 70 kDa protein 13 [Rhea pennata]	XP_062428985.1	Rhea pennata	Lesser rhea
>XP_063006127.1 heat shock 70 kDa protein 13 [Melospiza melodia melodia]	XP_063006127.1	Melospiza melodia melodia	Eastern song sparrow
>KAK2540976.1 Hspa13 [Columba guinea]	KAK2540976.1	Columba guinea	Speckled pigeon
>XP_065532793.1 heat shock 70 kDa protein 13 isoform X1 [Lathamus discolor]	XP_065532793.1	Lathamus discolor	Swift parrot
>XP_064008386.1 heat shock 70 kDa protein 13 isoform X1 [Pogoniulus pusillus]	XP_064008386.1	Pogoniulus pusillus	Red-rumped tinkerbird
>NP_084477.1 heat shock 70 kDa protein 13 precursor [Mus musculus]	NP_084477.1	Mus musculus	House mouse
>OWK00449.1 HSPA13 [Cervus elaphus hippelaphus]	OWK00449.1	Cervus elaphus hippelaphus	Red deer
>XP_045758619.1 heat shock 70 kDa protein 13 [Mirounga angustirostris]	XP_045758619.1	Mirounga angustirostris	Northern elephant seal
>XP_058587741.1 heat shock 70 kDa protein 13 [Neofelis nebulosa]	XP_058587741.1	Neofelis nebulosa	Clouded leopard
>XP_054324857.1 heat shock 70 kDa protein 13 [Pongo pygmaeus]	XP_054324857.1	Pongo pygmaeus	Bornean orangutan
>CAG2253783.1 Heat shock 70 kDa protein 14 [Mytilus edulis]	>CAG2253783.1	Mytilus edulis	Blue mussel
>XP_047142187.1 heat shock 70 kDa protein 14 isoform X1 [Hydra vulgaris]	>XP_047142187.1	Hydra vulgaris	Freshwater polyp
>XP_020893868.1 heat shock 70 kDa protein 14 [Exaiptasia diaphana]	>XP_020893868.1	Exaiptasia diaphana	Glass anemone
>KAJ8046363.1 Heat shock 70 kDa protein 14 [Holothuria leucospilota]	>KAJ8046363.1	Holothuria leucospilota	White threads sea cucumber
>KAK2573078.1 Heat shock 70 kDa protein 14 [Acropora cervicornis]	>KAK2573078.1	Acropora cervicornis	Staghorn coral
>CAI8030970.1 Heat shock 70 kDa protein 14 [Geodia barretti]	>CAI8030970.1	Geodia barretti	Deep-sea sponge
>KAK0052689.1 heat shock 70 kDa protein 14 [Biomphalaria pfeifferi]	>KAK0052689.1	Biomphalaria pfeifferi	African freshwater snail
>OWF38450.1 Heat shock 70 kDa protein 14 [Mizuhopecten yessoensis]	>OWF38450.1	Mizuhopecten yessoensis	Japanese scallop
>KZS08838.1 Heat shock 70 kDa protein 14 [Daphnia magna]	>KZS08838.1	Daphnia magna	Common water flea
>XP_013412971.1 heat shock 70 kDa protein 14 [Lingula anatina]	>XP_013412971.1	Lingula anatina	Lingulate brachiopod
>XP_030856093.1 heat shock 70 kDa protein 14 [Strongylocentrotus purpuratus]	>XP_030856093.1	Strongylocentrotus purpuratus	Purple sea urchin
>XP_052846032.1 heat shock 70 kDa protein 14 [Drosophila gunungcola]	>XP_052846032.1	Drosophila gunungcola	Fruit fly
>KAG8282918.1 Heat shock 70 kDa protein 14 [Homalodisca vitripennis]	>KAG8282918.1	Homalodisca vitripennis	Glassy-winged sharpshooter
>XP_023715279.1 heat shock 70 kDa protein 14 [Cryptotermes secundus]	>XP_023715279.1	Cryptotermes secundus	West Indian drywood termite
>XP_022112677.1 heat shock 70 kDa protein 14 [Pieris rapae]	>XP_022112677.1	Pieris rapae	Small white butterfly
>XP_026329627.1 heat shock 70 kDa protein 14 [Hyposmocoma kahamanoa]	>XP_026329627.1	Hyposmocoma kahamanoa	Hawaiian moth
>GFS64078.1 heat shock 70 kDa protein 14 [Nephila pilipes]	>GFS64078.1	Nephila pilipes	Giant golden orb-weaver spider
>NP_001038541.1 heat shock 70 kDa protein 14 [Danio rerio]	>NP_001038541.1	Danio rerio	Zebrafish
>XP_061418938.1 heat shock 70 kDa protein 14 [Lethenteron reissneri]	>XP_061418938.1	Lethenteron reissneri	Far Eastern brook lamprey
>XP_032810070.1 heat shock 70 kDa protein 14 [Petromyzon marinus]	>XP_032810070.1	Petromyzon marinus	Sea lamprey
>XP_062928715.1 heat shock 70 kDa protein 14 [Mobula hypostoma]	>XP_062928715.1	Mobula hypostoma	Devil ray
>XP_060698582.1 heat shock 70 kDa protein 14 isoform X1 [Hemiscyllium ocellatum]	>XP_060698582.1	Hemiscyllium ocellatum	Epaulette shark
>XP_059366847.1 heat shock 70 kDa protein 14 [Carassius carassius]	>XP_059366847.1	Carassius carassius	Crucian carp
>XP_062374469.1 heat shock 70 kDa protein 14 [Sardina pilchardus]	>XP_062374469.1	Sardina pilchardus	European pilchard
>XP_035002862.1 heat shock 70 kDa protein 14 [Hippoglossus stenolepis]	>XP_035002862.1	Hippoglossus stenolepis	Pacific halibut
>XP_023148866.2 heat shock 70 kDa protein 14 [Amphiprion ocellaris]	>XP_023148866.2	Amphiprion ocellaris	Ocellaris clownfish
>NP_001015780.1 heat shock 70 kDa protein 14 [Xenopus tropicalis]	>NP_001015780.1	Xenopus tropicalis	Western clawed frog
>XP_063782979.1 heat shock 70 kDa protein 14 [Pseudophryne corroboree]	>XP_063782979.1	Pseudophryne corroboree	Southern corroboree frog
>XP_063301518.1 heat shock 70 kDa protein 14 [Pelobates fuscus]	>XP_063301518.1	Pelobates fuscus	Common spadefoot toad
>XP_056429348.1 heat shock 70 kDa protein 14 [Hyla sarda]	>XP_056429348.1	Hyla sarda	Tyrrhenian tree frog
>XP_053572472.1 heat shock 70 kDa protein 14 [Bombina bombina]	>XP_053572472.1	Bombina bombina	European fire-bellied toad
>XP_061438286.1 heat shock 70 kDa protein 14 [Rhineura floridana]	>XP_061438286.1	Rhineura floridana	Florida worm lizard
>XP_065273546.1 heat shock 70 kDa protein 14 [Emys orbicularis]	>XP_065273546.1	Emys orbicularis	European pond turtle
>XP_063316599.1 heat shock 70 kDa protein 14 [Pelmatolapia mariae]	>XP_063316599.1	Pelmatolapia mariae	Spotted tilapia
>XP_062990352.1 heat shock 70 kDa protein 14 [Elgaria multicarinata webbii]	>XP_062990352.1	Elgaria multicarinata webbii	Southern alligator lizard
>XP_060550925.1 heat shock 70 kDa protein 14 [Pantherophis guttatus]	>XP_060550925.1	Pantherophis guttatus	Corn snake
>XP_060114260.1 heat shock 70 kDa protein 14 [Heteronotia binoei]	>XP_060114260.1	Heteronotia binoei	Bynoe's gecko
>XP_019343085.1 heat shock 70 kDa protein 14 isoform X1 [Alligator mississippiensis]	>XP_019343085.1	Alligator mississippiensis	American alligator
>NP_001383360.1 heat shock 70 kDa protein 14 [Gallus gallus]	>NP_001383360.1	Gallus gallus	Red junglefowl
>XP_058683820.1 heat shock 70 kDa protein 14 [Poecile atricapillus]	>XP_058683820.1	Poecile atricapillus	Black-capped chickadee
>XP_065523545.1 heat shock 70 kDa protein 14 [Lathamus discolor]	>XP_065523545.1	Lathamus discolor	Swift parrot
>XP_025975137.2 heat shock 70 kDa protein 14 [Dromaius novaehollandiae]	>XP_025975137.2	Dromaius novaehollandiae	Emu
>XP_010716478.2 heat shock 70 kDa protein 14 [Meleagris gallopavo]	>XP_010716478.2	Meleagris gallopavo	Wild turkey
>XP_015729523.1 heat shock 70 kDa protein 14 [Coturnix japonica]	>XP_015729523.1	Coturnix japonica	Japanese quail
>NP_056580.2 heat shock 70 kDa protein 14 isoform 1 [Mus musculus]	>NP_056580.2	Mus musculus	House mouse
>XP_064448102.1 heat shock 70 kDa protein 14 isoform X1 [Mirounga angustirostris]	>XP_064448102.1	Mirounga angustirostris	Northern elephant seal
>XP_054359147.1 heat shock 70 kDa protein 14 [Pongo pygmaeus]	>XP_054359147.1	Pongo pygmaeus	Bornean orangutan
>XP_059862255.1 heat shock 70 kDa protein 14 isoform X1 [Delphinus delphis]	>XP_059862255.1	Delphinus delphis	Short-beaked common dolphin
>XP_058915170.1 heat shock 70 kDa protein 14 isoform X1 [Kogia breviceps]	>XP_058915170.1	Kogia breviceps	Pygmy sperm whale
>XP_036763946.2 heat shock 70 kDa protein 14 [Manis pentadactyla]	>XP_036763946.2	Manis pentadactyla	Chinese pangolin
>XP_025300975.1 heat shock 70 kDa protein 14 [Canis lupus dingo]	>XP_025300975.1	Canis lupus dingo	Dingo
>ELR57024.1 Heat shock 70 kDa protein 14 [Bos mutus]	>ELR57024.1	Bos mutus	Wild yak
>XP_043739439.1 heat shock 70 kDa protein 14 isoform X1 [Cervus elaphus]	>XP_043739439.1	Cervus elaphus	Red deer
>AAG26887.1 heat shock protein Hsp70Aa [Drosophila melanogaster]	AAG26887.1	Drosophila melanogaster	Common fruit fly
>ACN78407.1 HSP70 [Spodoptera exigua]	ACN78407.1	Spodoptera exigua	Beet armyworm moth
>ABU63808.1 heat shock protein 70 form 1 [Paralvinella grasslei]	ABU63808.1	Paralvinella grasslei	Deep-sea hydrothermal vent worm
XP_013382454.1 heat shock 70 kDa protein 1B-like [Lingula anatina]	XP_013382454.1	Lingula anatina	Lingulate brachiopod
>ADR79281.1 Hsp70 [Brachionus ibericus]	ADR79281.1	Brachionus ibericus	Rotifer
>XP_005103834.1 heat shock protein 70 B2 [Aplysia californica]	XP_005103834.1	Aplysia californica	California sea hare
>EKC30019.1 Heat shock protein 70 B2 [Crassostrea gigas]	EKC30019.1	Crassostrea gigas	Pacific oyster
>XP_009045593.1 hypothetical protein LOTGIDRAFT_198956 [Lottia gigantea]	XP_009045593.1	Lottia gigantea	Owl limpet
>ACO36048.1 heat shock inducible protein 70 [Haliotis diversicolor]	ACO36048.1	Haliotis diversicolor	Variously colored abalone
>XP_014681862.1 PREDICTED: heat shock protein 70 A1-like [Priapulus caudatus]	XP_014681862.1	Priapulus caudatus	Priapulid worm
>ABY83101.1 heat shock protein 70 [Dugesia japonica]	ABY83101.1	Dugesia japonica	Japanese planarian
>ARU12813.1 HSP 70 [Asplanchna brightwellii]	ARU12813.1	Asplanchna brightwellii	Rotifer
>BAO23806.1 heat shock 70 kDa protein 1 [Brachionus plicatilis]	BAO23806.1	Brachionus plicatilis	Rotifer
>AEP19214.1 HSP70-1 [Ditylenchus destructor]	AEP19214.1	Ditylenchus destructor	Potato rot nematode
>AAA28078.1 heat shock protein 70A [Caenorhabditis elegans]	AAA28078.1	Caenorhabditis elegans	Roundworm
>NP_503068.1 Heat shock protein hsp-1 [Caenorhabditis elegans]	NP_503068.1	Caenorhabditis elegans	Roundworm
>AAF32254.1 heat shock protein 70 [Wuchereria bancrofti]	AAF32254.1	Wuchereria bancrofti	Human filarial worm
>AAD13154.1 heat shock protein 70 [Setaria digitata]	AAD13154.1	Setaria digitata	Cattle filarial worm
>XP_024502726.1 Heat shock 70 kDa protein 1A/1B [Strongyloides ratti]	XP_024502726.1	Strongyloides ratti	Rat threadworm
>NP_001296624.1 heat shock 70 kDa protein [Hydra vulgaris]	NP_001296624.1	Hydra vulgaris	Freshwater polyp
>KFD56098.1 hypothetical protein M513_02876 [Trichuris suis]	KFD56098.1	Trichuris suis	Whipworm
>AAW52766.1 HSP70 [Mytilus galloprovincialis]	AAW52766.1	Mytilus galloprovincialis	Mediterranean mussel
AGM50430.1 heat shock protein 70 [Macrobrachium nipponense]	AGM50430.1	Macrobrachium nipponense	Oriental river shrimp
>XP_014668099.1 PREDICTED: heat shock 70 kDa protein cognate 4 [Priapulus caudatus]	XP_014668099.1	Priapulus caudatus	Priapulid worm
>XP_013778668.1 heat shock 70 kDa protein cognate 4 [Limulus polyphemus]	XP_013778668.1	Limulus polyphemus	Atlantic horseshoe crab
>AAA73914.1 70 kDa heat-shock protein [Bos taurus]	AAA73914.1	Bos taurus	Cattle
>NP_005337.2 heat shock 70 kDa protein 1B [Homo sapiens]	NP_005337.2	Homo sapiens	Human
>NP_114177.2 heat shock 70 kDa protein 1A [Rattus norvegicus]	NP_114177.2	Rattus norvegicus	Brown rat
>NP_005518.3 heat shock 70 kDa protein 1-like [Homo sapiens]	NP_005518.3	Homo sapiens	Human
>NP_002146.2 heat shock 70 kDa protein 6 [Homo sapiens]	NP_002146.2	Homo sapiens	Human
>BAB72168.1 stress protein HSP70-2 [Xiphophorus maculatus]	BAB72168.1	Xiphophorus maculatus	Southern platyfish
>CBM42052.1 heat shock protein-70kDa [Tevnia jerichonana]	CBM42052.1	Tevnia jerichonana	Deep-sea tube worm
>AND99892.1 heat shock protein 70s [Perinereis aibuhitensis]	AND99892.1	Perinereis aibuhitensis	Ragworm
>ABU63809.1 heat shock protein 70 form 2 [Paralvinella grasslei]	ABU63809.1	Paralvinella grasslei	Deep-sea hydrothermal vent worm
>NP_504291.1 Heat shock 70 kDa protein F, mitochondrial [Caenorhabditis elegans]	NP_504291.1	Caenorhabditis elegans	Roundworm
>XP_029208733.1 stress-70 protein, mitochondrial-like [Acropora millepora]	XP_029208733.1	Acropora millepora	Staghorn coral
>XP_001639786.2 stress-70 protein, mitochondrial [Nematostella vectensis]	XP_001639786.2	Nematostella vectensis	Starlet sea anemone
>XP_002159977.2 stress-70 protein, mitochondrial [Hydra vulgaris]	XP_002159977.2	Hydra vulgaris	Freshwater polyp
>NP_004125.3 stress-70 protein, mitochondrial precursor [Homo sapiens]	NP_004125.3	Homo sapiens	Human
>NP_001126860.1 stress-70 protein, mitochondrial precursor [Pongo abelii]	NP_001126860.1	Pongo abelii	Sumatran orangutan
>NP_001233758.1 stress-70 protein, mitochondrial [Cricetulus griseus]	NP_001233758.1	Cricetulus griseus	Chinese hamster
>XP_019852429.1 PREDICTED: stress-70 protein, mitochondrial-like isoform X2 [Amphimedon queenslandica]	XP_019852429.1	Amphimedon queenslandica	Great Barrier Reef sponge
>XP_018649109.1 putative heat shock protein 70 (hsp70) [Schistosoma mansoni]	XP_018649109.1	Schistosoma mansoni	Blood fluke
>XP_029187601.1 endoplasmic reticulum chaperone BiP-like [Acropora millepora]	XP_029187601.1	Acropora millepora	Staghorn coral
>XP_001625396.1 endoplasmic reticulum chaperone BiP [Nematostella vectensis]	XP_001625396.1	Nematostella vectensis	Starlet sea anemone
>NP_005338.1 endoplasmic reticulum chaperone BiP precursor [Homo sapiens]	NP_005338.1	Homo sapiens	Human
>HSP70Cb1 XP_029206535.1 heat shock cognate 71 kDa protein-like [Acropora millepora]	XP_029206535.1	Acropora millepora	Staghorn coral
>HSP70erA1 XP_029187601.1 endoplasmic reticulum chaperone BiP-like [Acropora millepora]	XP_029187601.1	Acropora millepora	Staghorn coral
>HSP70mA1 XP_029208733.1 stress-70 protein, mitochondrial-like [Acropora millepora]	XP_029208733.1	Acropora millepora	Staghorn coral
>BAF69068.1 HSP70 [Bombyx mori]	BAF69068.1	Bombyx mori	Domestic silkmoth
>AAA28640.1 heat shock protein 70 (87A7 distal gene) [Drosophila melanogaster]	AAA28640.1	Drosophila melanogaster	Common fruit fly
>AAC41543.1 heat shock protein 70, hsp70A2 [Anopheles albimanus]	AAC41543.1	Anopheles albimanus	Mosquito
>WHV00577.1 Hsp70 [Daphnia magna]	WHV00577.1	Daphnia magna	Common water flea
