# Supplementary material for: Characterization and Evolutionary Analysis of Non-Canonical Heat Shock Protein 70 Family Members in Metazoan
Source: Int J Mol Sci. 2025 Nov 24;26(23):11363. doi: 10.3390/ijms262311363 (PMC12692333; doi:10.3390/ijms262311363)
Supplement: Supplementary file 1 [file ijms-26-11363-s001.zip › Table S1.xlsx]

## Sheet: Sheet1
Protein name	Protein ID	Species	Common name
>XP_061259580.1 heat shock 70 kDa protein 12A isoform X1 [Bos javanicus]	XP_061259580.1	Bos javanicus	Banteng
>XP_060097537.1 heat shock 70 kDa protein 12A [Heteronotia binoei]	XP_060097537.1	Heteronotia binoei	Bynoe's gecko
>XP_052778673.1 heat shock 70 kDa protein 12A-like [Mya arenaria]	XP_052778673.1	Mya arenaria	Soft-shell clam
>XP_021414611.2 heat shock 70 kDa protein 12A isoform X1 [Oncorhynchus mykiss]	XP_021414611.2	Oncorhynchus mykiss	Rainbow trout
>XP_061314637.1 heat shock 70 kDa protein 12A [Pezoporus flaviventris]	XP_061314637.1	Pezoporus flaviventris	Common limpet
>XP_032806442.1 heat shock 70 kDa protein 12B-like isoform X1 [Petromyzon marinus]	XP_032806442.1	Petromyzon marinus	Yellow-bellied parrot
>XP_050417684.1 heat shock 70 kDa protein 12A [Patella vulgata]	XP_050417684.1	Patella vulgata	Sea lamprey
>XP_048406959.1 heat shock 70 kDa protein 12A isoform X1 [Stegostoma tigrinum]	XP_048406959.1	Stegostoma tigrinum	Zebra shark
>XP_061141482.1 heat shock 70 kDa protein 12A isoform X1 [Syngnathus typhle]	XP_061141482.1	Syngnathus typhle	Broad-snouted pipefish
>XP_061284890.1 heat shock 70 kDa protein 13 [Bos javanicus]	XP_061284890.1	Bos javanicus	Banteng
>XP_060090390.1 heat shock 70 kDa protein 13 [Heteronotia binoei]	XP_060090390.1	Heteronotia binoei	Bynoe's gecko
>XP_052773623.1 heat shock 70 kDa protein 13-like [Mya arenaria]	XP_052773623.1	Mya arenaria	Soft-shell clam
>XP_021438575.2 heat shock 70 kDa protein 13 [Oncorhynchus mykiss]	XP_021438575.2	Oncorhynchus mykiss	Rainbow trout
>XP_061309780.1 heat shock 70 kDa protein 13 [Pezoporus flaviventris]	XP_061309780.1	Pezoporus flaviventris	Common limpet
>XP_032816507.1 heat shock 70 kDa protein 13 [Petromyzon marinus]	XP_032816507.1	Petromyzon marinus	Yellow-bellied parrot
>XP_050397553.1 heat shock 70 kDa protein 13 [Patella vulgata]	XP_050397553.1	Patella vulgata	Sea lamprey
>XP_048396743.1 heat shock 70 kDa protein 13 [Stegostoma tigrinum]	XP_048396743.1	Stegostoma tigrinum	Zebra shark
>XP_061137689.1 heat shock 70 kDa protein 13 [Syngnathus typhle]	XP_061137689.1	Syngnathus typhle	Broad-snouted pipefish
>XP_061292084.1 heat shock 70 kDa protein 14 isoform X2 [Bos javanicus]	>XP_061292084.1	Bos javanicus	Banteng
>XP_060114260.1 heat shock 70 kDa protein 14 [Heteronotia binoei]	>XP_060114260.1	Heteronotia binoei	Bynoe's gecko
>XP_052779931.1 heat shock 70 kDa protein 14-like isoform X1 [Mya arenaria]	>XP_052779931.1	Mya arenaria	Soft-shell clam
>XP_036828536.1 heat shock 70 kDa protein 14 [Oncorhynchus mykiss]	>XP_036828536.1	Oncorhynchus mykiss	Rainbow trout
>XP_061323253.1 heat shock 70 kDa protein 14 isoform X1 [Pezoporus flaviventris]	>XP_061323253.1	Pezoporus flaviventris	Common limpet
>XP_032810070.1 heat shock 70 kDa protein 14 [Petromyzon marinus]	>XP_032810070.1	Petromyzon marinus	Yellow-bellied parrot
>XP_050413388.1 heat shock 70 kDa protein 14 [Patella vulgata]	>XP_050413388.1	Patella vulgata	Sea lamprey
>XP_048409643.1 heat shock 70 kDa protein 14 [Stegostoma tigrinum]	>XP_048409643.1	Stegostoma tigrinum	Zebra shark
>XP_061125028.1 heat shock 70 kDa protein 14 isoform X1 [Syngnathus typhle]	>XP_061125028.1	Syngnathus typhle	Broad-snouted pipefish
>XP_061255107.1 heat shock 70 kDa protein 1A [Bos javanicus]	>XP_061255107.1	Bos javanicus	Banteng
>XP_060118910.1 heat shock 70 kDa protein-like [Heteronotia binoei]	>XP_060118910.1	Heteronotia binoei	Bynoe's gecko
>XP_052805111.1 heat shock 70 kDa protein cognate 4 isoform X1 [Mya arenaria]	>XP_052805111.1	Mya arenaria	Soft-shell clam
>XP_036796846.1 heat shock 70 kDa protein [Oncorhynchus mykiss]	>XP_036796846.1	Oncorhynchus mykiss	Rainbow trout
>XP_061320160.1 heat shock-related 70 kDa protein 2 [Pezoporus flaviventris]	>XP_061320160.1	Pezoporus flaviventris	Common limpet
>XP_032835511.1 heat shock cognate 71 kDa protein-like [Petromyzon marinus]	>XP_032835511.1	Petromyzon marinus	Yellow-bellied parrot
>XP_050389332.2 heat shock 70 kDa protein [Patella vulgata]	>XP_050389332.2	Patella vulgata	Sea lamprey
>XP_048419777.2 heat shock 70 kDa protein 1B [Stegostoma tigrinum]	>XP_048419777.2	Stegostoma tigrinum	Zebra shark
>XP_061125953.1 heat shock 70 kDa protein 1 [Syngnathus typhle]	>XP_061125953.1	Syngnathus typhle	Broad-snouted pipefish
