# Supplementary material for: Characterization and Evolutionary Analysis of Non-Canonical Heat Shock Protein 70 Family Members in Metazoan
Source: Int J Mol Sci. 2025 Nov 24;26(23):11363. doi: 10.3390/ijms262311363 (PMC12692333; doi:10.3390/ijms262311363)
Supplement: Supplementary file 1 [file ijms-26-11363-s001.zip › Table S3.xlsx]

## Sheet: gYN  Among groups
Hsp70-12/Hsp70-14	Hsp70-12/Hsp70-13	Hsp70-12/Hsp70	Hsp70-14/Hsp70-13	Hsp70-14-Hsp70	Hsp70-13/Hsp70
1.00256	1.05342	0.969376	0.480702	0.439107	0.151383
0.43682	1.02913	1.1623	0.401556	0.403859	0.157791
1.13444	1.09259	0.135259	0.372981	0.171754	0.156726
1.02124	0.882206	0.424845	0.246501	0.180527	0.151775
0.910833	0.442765	0.333607	0.632314	0.192355	0.156584
0.972649	0.389951	0.880869	0.559714	0.211256	0.154512
0.463006	0.999564	0.392608	0.254998	0.183845	0.150309
1.28971	1.0006	0.60614	0.251991	0.192476	0.149785
0.651222	0.849629	0.469666	0.545493	0.189764	0.155128
0.527062	1.19875	0.416477	0.059139	0.148494	0.155401
0.427438	0.430547	0.451178	0.273876	0.156679	0.159523
0.575508	0.370478	0.426744	0.406581	0.160107	0.161165
0.431086	0.757517	0.385252	0.43933	0.00625	0.14645
0.43403	0.419239	0.399143	0.191272	0.153943	0.152282
0.496043	0.358629	0.428882	0.505218	0.146487	0.165357
0.777381	0.365539	0.376398	0.260124	0.161663	0.146452
0.446234	0.401193	0.388177	0.543711	0.153557	0.144411
0.457366	0.392438	0.400465	0.568672	0.159581	0.151648
0.498787	0.432188	0.407132	0.505694	0.389513	0.15669
0.499173	0.935775	0.421721	0.235714	0.174961	0.160887
0.370356	0.485102	0.390118	0.233591	0.308065	0.162461
0.479017	0.442302	0.329765	0.334431	0.15868	0.157901
0.559639	0.395787	0.357556	0.245037	0.165907	0.157525
0.507722	0.483588	0.464929	0.260336	0.183655	0.158997
0.470584	1.017	0.337385	0.25032	0.007139	0.154609
0.498735	0.69003	0.355326	0.402905	0.16651	0.155153
0.453466	0.400186	0.360854	0.423715	0.166336	0.155767
0.640962	0.414184	0.511176	0.372115	0.283383	0.148985
0.522446	0.596576	0.440665	0.210068	0.198583	0.157745
0.369254	0.658565	0.402043	0.227379	0.200343	0.192438
1.54955	1.05041	0.330167	0.231264	0.184329	0.151954
0.783243	0.355465	0.361822	0.343203	0.193975	0.156437
0.607976	0.451216	0.444943	0.285351	0.184751	0.157367
0.490536	1.01928	0.325611	0.24284	0.195926	0.15308
0.512689	0.381305	0.359036	0.233821	0.200036	0.149915
0.622921	0.152088	0.364439	0.248588	0.19647	0.156519
0.403444	1.12898	0.388535	0.646478	0.173556	0.169072
0.512293	0.328125	0.378946	0.270102	0.182262	0.168226
0.328202	0.434958	0.370852	0.236622	0.182384	0.177521
0.507266	0.448915	0.012249	0.271035	0.166669	0.152974
0.348626	0.314265	0.334443	0.2327	0.168588	0.164631
0.505026	0.485377	0.506935	0.568773	0.192437	0.195014
0.479073	0.488975	0.313676	0.290885	0.169512	0.147649
0.473245	0.343575	0.326995	0.441102	0.169328	0.156971
0.451536	0.325601	0.33147	0.644119	0.177628	0.154543
0.408139	0.391517	0.846985	0.270725	0.548954	0.171701
0.362696	1.05967	0.8863	0.238091	0.248503	0.176476
0.608662	0.781223	0.898975	0.257392	0.214402	0.179271
1.11032	0.711775	0.426032	0.227383	0.235224	0.17739
0.941581	0.455759	0.46016	0.253406	0.243466	0.168276
0.772817	0.384584	0.617863	0.260937	0.227632	0.161252
0.453882	0.556083	0.444658	0.234284	0.23908	0.007392
0.815981	0.51293	0.451003	0.233875	0.246373	0.172158
0.440992	0.730226	0.526142	0.285025	0.244956	0.17807
1.1563	0.407162	1.13562	0.507409	0.187419	0.152017
0.471457	1.28137	1.28749	0.236265	0.192334	0.158995
1.04708	0.758825	1.14358	0.346976	0.247983	0.21553
1.17082	0.420707	0.513365	0.231704	0.188509	0.155294
1.34851	0.68768	1.6048	0.227919	0.192021	0.156534
1.17165	0.361493	0.665372	0.262581	0.186345	0.152882
1.31555	0.442649	0.48723	0.533995	0.187485	0.150356
0.784121	1.46156	0.655518	0.231823	0.198687	0.150987
0.871007	1.4275	1.17932	0.421947	0.194165	0.157156
1.11294	0.39362	0.449323	0.309308	0.255662	0.150753
0.43405	0.424196	0.496538	0.238655	0.198463	0.149036
0.537814	0.416763	0.664206	0.228298	0.201627	0.220982
0.713103	0.394743	0.428168	0.23436	0.188902	0.142346
0.411522	0.47533	0.474757	0.231396	0.313225	0.147368
0.655196	0.370996	0.417166	0.296325	0.193868	0.162454
0.443238	0.395727	0.403077	0.252774	0.199092	0.144662
1.11694	0.428785	0.43364	0.250022	0.329137	0.14265
1.10017	0.40174	0.489311	0.579937	0.197333	0.141255
1.10119	0.876704	1.23919	0.508731	0.200687	0.150236
0.93885	0.675336	1.35866	0.274393	0.198825	0.150712
1.1137	0.875005	1.00449	0.236681	0.362097	0.154231
1.14888	0.928838	0.429067	0.256331	0.18834	0.005771
0.672733	0.448798	0.449521	0.241911	0.19376	0.145133
0.952905	0.408266	0.775796	0.295036	0.194764	0.157026
0.464416	0.865903	0.413634	0.2529	0.185905	0.145894
0.805589	0.890447	0.648689	0.270967	0.201861	0.139349
0.312584	0.73398	0.46018	0.617555	0.194434	0.146498

## Sheet: gMLWL  Among groups
Hsp70-12/Hsp70-14	Hsp70-12/Hsp70-13	Hsp70-12/Hsp70	Hsp70-14/Hsp70-13	Hsp70-14-Hsp70	Hsp70-13/Hsp70
0.442764	0.711285	0.077173	0.285146	0.182603	0.383897
0.34208	0.650393	0.337176	0.265359	0.206599	0.11073
0.342813	0.350043	0.127989	0.427702	0.669123	0.11438
0.464342	0.418166	0.498108	0.424686	0.221436	0.205643
0.114043	0.391594	0.167118	0.301777	0.213837	0.540868
0.313132	0.173595	0.303171	0.175108	0.215479	0.127307
0.267153	0.324547	0.157196	0.271854	0.174678	0.847566
0.306478	0.32826	0.285174	0.256383	0.205109	0.260072
0.784084	0.509195	0.762196	0.094827	0.175462	0.745239
0.169714	0.568901	0.355082	0.215632	0.246973	0.279554
0.551945	0.389218	0.388303	0.342328	0.237271	0.583761
0.441815	0.531379	0.441333	0.27294	0.182332	0.205743
0.491131	0.50504	0.47597	0.635066	0.281037	0.304756
0.379412	0.819179	0.707335	0.441372	0.235456	0.135786
0.436997	0.879845	0.944432	0.299544	0.185264	0.099243
0.415677	0.696004	0.507809	0.530356	0.21508	0.092318
0.810022	0.000199	0.720513	0.152991	0.220187	0.300121
1.46892	0.2769	0.500285	0.501277	0.199084	0.317798
0.398908	0.499187	0.534166	0.180541	0.194797	0.224041
0.454485	0.353481	0.863015	0.314403	0.165086	0.586962
0.298208	0.119567	0.876274	0.403398	0.680455	0.951441
0.606764	0.485096	0.622425	0.35101	0.259756	0.616453
0.306174	0.564939	0.796115	0.10087	0.584683	0.362223
0.447488	0.239826	1.36958	0.219813	0.170985	0.479863
0.828259	0.232344	0.610635	0.263382	0.246536	0.236169
0.469423	0.422134	0.618281	0.388785	0.335018	0.293931
0.628428	0.505577	0.793173	0.40636	0.210583	0.329089
0.233705	0.486816	1.00658	0.267689	0.378441	0.169243
0.183153	0.169746	0.422248	0.751225	0.287285	0.268348
0.299011		0.529025	0.298652	0.190497	0.250167
0.208089		0.232522	0.107415	0.139523	0.733194
0.311055		0.577049	0.472874	0.102584	0.210563
0.247005		0.150937	0.42143	0.406867	0.378869
0.153211		0.558336	0.178735	0.191768	0.296251
0.153641		0.614207	0.342545	0.514952	1.77861
0.280337		0.750162	0.283632	0.096902	0.245003
0.162678		0.570066	0.167308	0.195909	0.333877
		0.34582	0.191906	0.348948	0.332844
		0.670521	0.296511	0.131388	0.168729
		0.426588	0.247292		0.169173
		0.471714	0.54527		0.493166
		0.512635	0.207063		0.275087
			0.316269		0.229004
			0.224935		0.226081
			0.76785		0.38742
			0.17277

## Sheet: gYN  intragroup
HSP70-12	Hsp70-14	Hsp70-13	Hsp70
0.186034	0.121974	0.04966	0.035606
0.030833	0.16373	0.095347	0.024213
0.0182	0.083006	0.095256	0.018271
0.063956	0.079183	0.095042	0.022548
0.153421	0.106181	0.088657	0.001973
0.181061	0.075899	0.095894	0.00103
0.061396	0.088767	0.049316	0.02453
0.033226	0.186024	0.051487	0.027636
0.184638	0.124273	0.095476	0.018585
0.175307	0.112064	0.0388	0.019963
0.183465	0.118076	0.085995	0.023236
0.363257	0.16597	0.08835	0.041352
0.600026	0.116712	0.040449	0.000977
0.182545	0.113685	0.047271	0.025996
0.185632	0.08688	0.04562	0.025657
0.030134	0.059433	0.094682	0.001048
0.062933	0.060482	0.120013	0.025608
0.154094	0.081814	0.05586	0.042763
0.185976	0.060317	0.094259	0.001137
0.034702	0.059023	0.098228	0.025664
0.029081	0.341972	0.104982	0.001115
0.059718	0.062212	0.090152	0.021303
0.163405	0.170419	0.089888	0.00191
0.184916	0.13376	0.0963	0.000931
0.025101	0.082535	0.052255	0.021957
0.031986	0.280826	0.053693	0.001012
0.174772	0.08049	0.119642	0.043566
0.207683	0.062571	0.098723	0.001121
0.064313	0.056416	0.089736	0.023612
0.063489	0.155537	0.088205	0.028511
0.289493	0.160747	0.089013	0.002037
0.157271	0.064164	0.099804	0.00205
0.152618	0.171579	0.100965	0.002115
0.176838	0.079318	0.05027	0.00115
0.180135	0.139947	0.049365	0.001101
0.069299	0.133389	0.034139	0.030749

## Sheet: gMLWL  intragroup
HSP70-12	Hsp70-14	Hsp70-13	Hsp70
0.356046	0.258167	0.060449	0.048127
0.03234	0.105266	0.086186	0.075725
0.030435	0.102922	0.130117	0.056192
0.164594	0.049411	0.101274	0.077346
0.089534	0.0389	0.043458	0.064019
0.067434	0.399894	0.094234	0.064115
0.043629	0.10674	0.23377	0.079555
0.242192	0.284585	0.09149	0.057977
0.156635	0.186307	0.177811	0.070502
0.618559	0.095644	0.03377	0.068971
0.118486	0.186818	0.109944	0.049132
0.239694	0.131322	0.112145	0.079883
0.033554	0.081004	0.166641	0.077541
0.041993	0.075152	0.171285	0.047518
0.146516	0.16344	0.072155	0.037474
0.041474	0.102645	0.13432	0.066589
0.03756	0.155349	0.094187	0.112089
0.086546	0.065508	0.099121	0.041156
0.221323	0.145531	0.045317	0.051537
0.124089	0.114113	0.148459	0.042136
0.160151	0.102958	0.187394	0.106224
0.255434	0.576012	0.156033	0.09705
0.069229	0.142894	0.115242	0.104724
	0.15442	0.072934	0.133001
	0.154023		0.095371
	0.323326		0.083543
	0.08564		0.129723
	0.260092		0.091224
	0.13946		0.144614
			0.141948
